# Supplementary material for: Principles of ion binding to RNA inferred from the analysis of a 1.55 Å resolution bacterial ribosome structure – Part I: Mg2+
Source: Nucleic Acids Res. 2024 Dec 5;53(1):gkae1148. doi: 10.1093/nar/gkae1148 (PMC11724316; doi:10.1093/nar/gkae1148)
Supplement: gkae1148_Supplemental_Files [file gkae1148_supplemental_files.zip]

Archive with 3 entries (3 files):
- NAR_8B0X_v10_SI.docx
- SI_Excel_ion_file.xlsx
- SI_Ion_diagnosis.html.zip
